# Supplementary material for: Screening of Microbial Isolates from Tomato Plants (Solanum lycopersicum L.) for Bioprotective Potential: From Isolation to Food Model System Application
Source: Foods. 2025 Oct 30;14(21):3713. doi: 10.3390/foods14213713 (PMC12607484; doi:10.3390/foods14213713)
Supplement: Supplementary file 1 [file foods-14-03713-s001.zip]

Archive with 1 entries (1 files):
- foods-3917008-supplementary.pdf
